# Supplementary material for: The Long-Jumping of African Swine Fever: First Genotype II Notified in Sardinia, Italy
Source: Viruses. 2023 Dec 23;16(1):32. doi: 10.3390/v16010032 (PMC10820622; doi:10.3390/v16010032)
Supplement: Supplementary file 1 [file viruses-16-00032-s001.zip]

Archive with 1 entries (1 files):
- viruses-2706699-supplementary.pdf
